# Supplementary material for: Anisogamy evolved with a reduced sex-determining region in volvocine green algae
Source: Commun Biol. 2018 Mar 8;1:17. doi: 10.1038/s42003-018-0019-5 (PMC6123790; doi:10.1038/s42003-018-0019-5)
Supplement: Supplementary file 3 — Supplementary Data 1 [file 42003_2018_19_MOESM3_ESM.xlsx]

## Sheet: Supplementary Data
Supplementary Data 1: Presence/absence of homologs of gametologs in volvocine algae. Filled and gray-shaded cells indicate MT (formerly called as rearranged domains) and MT-linked (formerly called as telomere-oriented “T” or centromere-oriented “C” domains; established linkages in either of haplotypes in one species) genes found in both haplotypes (gametologs) of five volvocine species. Gene pres…
query/gene name	Eudorina Female	Eudorina Male	Yamagishiella plus	Yamagishiella minus	Volvox	Gonium	Chlamydomonas
SPS1	scaffold1024 (MT)	scaffold1040 (MT)	Scaffold0026	Scaffold0005	LG I (MT)	MT scaffold (b)	Chr. 6 (T)
UNC50	scaffold1024 (MT)	scaffold1040 (MT)	Scaffold0026	Scaffold0005	LG I (MT)	scaffold00002	Chr. 6 (T)
MTF0822 (YMTp04)	scaffold1024	scaffold1040	Scaffold0026 (MT)	Scaffold0005 (MT)	LG I (MT)	N/D	Chr. 6 (T)
CRB1	scaffold1024	scaffold1040	Scaffold0026 (MT)	Scaffold0005 (MT)	LG I (MT)	scaffold00055	Chr. 6 (T)
CGL55	scaffold1024	scaffold1040	Scaffold0026 (MT)	Scaffold0005 (MT)	LG I (MT)	scaffold00091	Chr. 6 (T)
mTERF	scaffold1024	scaffold1040	Scaffold0026 (MT)	Scaffold0005 (MT)	LG I (MT)	scaffold00091	Chr. 6 (T)
MTF1733 (YMTp03)	scaffold1024	scaffold1040	Scaffold0026 (MT)	Scaffold0005 (MT)	LG I (MT)	scaffold01026	Chr. 6 (T)
L7Ae	scaffold75	scaffold1040	Scaffold0026 (MT)	Scaffold0230 (MT)	LG I (MT)	scaffold00053	Chr. 6 (T)
ARP4	scaffold77	scaffold1040	Scaffold0026 (MT)	Scaffold0230 (MT)	LG I (MT)	scaffold00005	Chr. 6 (T)
MAPKK1	scaffold77	scaffold1040	Scaffold0026 (MT)	Scaffold0230 (MT)	LG I (MT)	scaffold00090	Chr. 6 (T)
MTF0684 (YMTp05)	scaffold77	scaffold1040	Scaffold0199 (MT)	Scaffold0230 (MT)	LG I (MT)	N/D	Chr. 6 (T)
MTF0674 (YMTp06)	scaffold77	scaffold1040	Scaffold0199 (MT)	Scaffold1431 (MT)	LG I (MT)	scaffold00027	N/D
YMTp02	scaffold1024	scaffold1040	Scaffold0026 (MT)	Scaffold0005 (MT)	scaffold_1	scaffold00010	Chr. 6 (C)
MYB1	scaffold2959	scaffold2033	Scaffold0199 (MT)	Scaffold0253 (MT)	LG I (C)	scaffold00010	Chr. 6 (T)
PIP5K1	scaffold39	scaffold1038	Scaffold0015 (MT)	Scaffold0005 (MT)	LG I (T)	scaffold00116	Chr. 6 (T)
FAP75	scaffold75	scaffold1040	Scaffold0026 (MT)	Scaffold0005 (MT)	LG I (T)	scaffold00090	Chr. 6 (T)
MT0044 (SLX9)	scaffold75	scaffold1040	Scaffold0199 (MT)	Scaffold0253 (MT)	LG I (T)	N/D	Chr. 6 (T)
MT0045 (YMTp07)	scaffold75	scaffold1040	Scaffold0199 (MT)	Scaffold0253 (MT)	LG I (T)	N/D	Chr. 6 (T)
PRP4	scaffold75	scaffold1040	Scaffold0199 (MT)	Scaffold0253 (MT)	LG I (T)	scaffold00045	Chr. 6 (T)
LEU1S	scaffold1024	scaffold1040	Scaffold0026	Scaffold0005	LG I (MT)	MT scaffold (b)	Chr. 6 (MT)
DRG1	scaffold1024	scaffold1040	Scaffold0026	Scaffold0005	LG I (MT)	MT scaffold (c)	Chr. 6 (MT)
TOC34	scaffold1024	scaffold1040	Scaffold0026	Scaffold0005	LG I (MT)	MT scaffold (a)	Chr. 6 (T)
MAT3	scaffold1024	scaffold1040	Scaffold0026	Scaffold0005	LG I (MT)	MT scaffold (b)	Chr. 6 (C)
ATPvC1	scaffold1024	scaffold1040	Scaffold0026	Scaffold0005	LG I (MT)	MT scaffold (b)	Chr. 6 (T)
EIF5Bb	scaffold1024	scaffold1040	Scaffold0026	Scaffold0005	LG I (MT)	MT scaffold (b)	Chr. 6 (T)
METM1	scaffold1024	scaffold1040	Scaffold0026	Scaffold0005	LG I (MT)	MT scaffold (b)	Chr. 6 (T)
MME6	scaffold1024	scaffold1040	Scaffold0026	Scaffold0005	LG I (MT)	MT scaffold (b)	Chr. 6 (T)
PTC1	scaffold1024	scaffold1040	Scaffold0026	Scaffold0005	LG I (MT)	MT scaffold (d)	Chr. 6 (T)
WDR57	scaffold1025	scaffold2018	Scaffold0007	Scaffold0016	LG I (MT)	MT scaffold (b)	Chr. 6 (C)
PRX1	scaffold1024	scaffold1040	Scaffold0026	Scaffold0005	LG I (MT)	scaffold00001	Chr. 6 (MT)
UTP1	scaffold1024	scaffold1040	Scaffold0026	Scaffold0005	LG I (MT)	scaffold00015	Chr. 6 (MT)
SPL2	scaffold1024	scaffold1040	Scaffold0026	Scaffold0005	LG I (MT)	scaffold00026	Chr. 6 (MT)
UBCH1	scaffold1024	scaffold1040	Scaffold0026	Scaffold0005	LG I (MT)	scaffold00064	Chr. 6 (MT)
HPRG1	scaffold1024	scaffold1040	Scaffold0026	Scaffold0005	LG I (MT)	scaffold01894	Chr. 6 (MT)
ATPvL1	scaffold1024	scaffold1040	Scaffold0026	Scaffold0005	LG I (MT)	MT scaffold (e: autosomal)	Chr. 6 (C)
FTT2	scaffold1024	scaffold1040	Scaffold0026	Scaffold0005	LG I (MT)	MT scaffold (e: autosomal)	Chr. 6 (C)
MTF1026 (EMTp03)	scaffold1024	scaffold1040	Scaffold0026	Scaffold0005	LG I (MT)	MT scaffold (e: autosomal)	Chr. 6 (C)
SelEF	scaffold1024	scaffold1040	Scaffold0026	Scaffold0005	LG I (MT)	MT scaffold (e: autosomal)	Chr. 6 (C)
AMPKR1	scaffold1024	scaffold1040	Scaffold0026	Scaffold0005	LG I (MT)	MT scaffold (e: autosomal)	Chr. 6 (T)
UCP2	scaffold1024	scaffold1040	Scaffold0026	Scaffold0005	LG I (MT)	N/D	Chr. 6 (C)
MTF1320	scaffold1024	scaffold1040	Scaffold0026	Scaffold0005	LG I (MT)	scaffold00003	Chr. 6 (C)
RGP1	scaffold1024	scaffold1040	Scaffold0026	Scaffold0005	LG I (MT)	scaffold00003	Chr. 6 (C)
MTF1109	scaffold1024	scaffold1040	Scaffold0026	Scaffold0005	LG I (MT)	scaffold00003	Chr. 6 (T)
MTF0870	scaffold1024	scaffold1040	Scaffold0026	Scaffold0005	LG I (MT)	scaffold00004	N/D
MTF1484 (EuMTp01)	scaffold1024	scaffold1040	Scaffold0026	Scaffold0005	LG I (MT)	scaffold00005	Chr. 6 (T)
ALB3_1	scaffold1024	scaffold1040	Scaffold0026	Scaffold0005	LG I (MT)	scaffold00007	Chr. 6 (T)
MTF0992	scaffold1024	scaffold1040	Scaffold0026	Scaffold0005	LG I (MT)	scaffold00007	N/D
MOT41	scaffold1024	scaffold1040	Scaffold0026	Scaffold0005	LG I (MT)	scaffold00022	Chr. 6 (T)
BFR1	scaffold1024	scaffold1040	Scaffold0026	Scaffold0005	LG I (MT)	scaffold00029	Chr. 6 (C)
THI10	scaffold1024	scaffold1040	Scaffold0026	Scaffold0005	LG I (MT)	scaffold00029	Chr. 6 (C)
MTF1436	scaffold1024	scaffold1040	Scaffold0026	Scaffold0005	LG I (MT)	scaffold00033	Chr. 6 (T)
FA1	scaffold1024	scaffold1040	Scaffold0026	Scaffold0005	LG I (MT)	scaffold00043	Chr. 6 (C)
NMT1	scaffold1024	scaffold1040	Scaffold0026	Scaffold0005	LG I (MT)	scaffold00046	Chr. 6 (T)
DHC1b	scaffold1024	scaffold1040	Scaffold0026	Scaffold0005	LG I (MT)	scaffold00049	Chr. 6 (T)
MTF1458 (EMTp02)	scaffold1024	scaffold1040	Scaffold0026	Scaffold0005	LG I (MT)	scaffold00191	Chr. 6 (C)
PSF2	scaffold1024	scaffold1040	Scaffold0026	Scaffold0005	LG I (MT)	scaffold00652	Chr. 6 (T)
AIP1	scaffold1024	scaffold1040	Scaffold0095	Scaffold0005	LG I (MT)	scaffold00001	Chr. 6 (C)
SAD1	scaffold3898	scaffold526	Scaffold0052	Scaffold0135	LG I (MT)	scaffold00324	Chr. 6 (C)
MTF0716	scaffold75	scaffold1040	Scaffold0026	Scaffold0005	LG I (MT)	MT scaffold (e: autosomal)	Chr. 6 (C)
MTF0709	scaffold75	scaffold1040	Scaffold0026	Scaffold0005	LG I (MT)	N/D	N/D
VPS53A	scaffold75	scaffold1040	Scaffold0026	Scaffold0005	LG I (MT)	scaffold00010	Chr. 6 (C)
VPS53B	scaffold75	scaffold1040	Scaffold0026	Scaffold0005	LG I (MT)	scaffold00010	Chr. 6 (C)
VPS53C	scaffold75	scaffold1040	Scaffold0026	Scaffold0005	LG I (MT)	scaffold00010	Chr. 6 (C)
VPS53D	scaffold75	scaffold1040	Scaffold0026	Scaffold0005	LG I (MT)	scaffold00010	Chr. 6 (C)
EFG8	scaffold79	scaffold1040	Scaffold0026	Scaffold0005	LG I (MT)	scaffold00071	Chr. 6 (C)
HSP70b	scaffold1024	scaffold1040	Scaffold0172	Scaffold0107	LG I (MT)	MT scaffold (b)	Chr. 6 (T)
NMDA1	scaffold1024	scaffold68	Scaffold0026	Scaffold0005	LG I (C)	scaffold00006	Chr. 6 (MT)
522875	scaffold1024	scaffold1040	Scaffold0026	Scaffold0005	N/D	N/D	Chr. 6 (MT)
DLA3	scaffold1024	scaffold1040	Scaffold0026	Scaffold0005	scaffold_8	scaffold00802	Chr. 6 (MT)
PDK1	scaffold1036	scaffold1511	Scaffold0026	Scaffold0005	scaffold_11	scaffold00007	Chr. 6 (MT)
LPS1	scaffold1024	scaffold1040	Scaffold0026	Scaffold0005	scaffold_20	scaffold00021	Chr. 6 (MT)
CGL70	scaffold1036	scaffold1511	Scaffold0026	Scaffold0005	scaffold_47	scaffold00009	Chr. 6 (MT)
PR46a	scaffold1024	scaffold1040	Scaffold0026	Scaffold0005	LG I (C)	scaffold00007	Chr. 6 (MT)
GCSH	scaffold1024	scaffold1040	Scaffold0026	Scaffold0005	LG I (C)	scaffold00008	Chr. 6 (MT)
PR46b	scaffold1024	scaffold1040	Scaffold0026	Scaffold0005	LG I (C)	scaffold00014	Chr. 6 (MT)
MADS2	scaffold1024	scaffold1040	Scaffold0026	Scaffold0005	LG I (C)	scaffold00785	Chr. 6 (MT)
PKY1	scaffold1024	scaffold1040	Scaffold0026	Scaffold0005	LG I (C)	scaffold01360	Chr. 6 (MT)
OTU2a	scaffold15	scaffold520	Scaffold0026	Scaffold0005	scaffold_1	scaffold00113	Chr. 6 (MT)
522872	scaffold2947	scaffold1035	Scaffold0026	Scaffold0005	scaffold_8	scaffold00373	Chr. 6 (MT)
MT2177	N/D	N/D	N/D	N/D	LG I (C)	N/D	N/D
MT2215	N/D	N/D	N/D	N/D	LG I (C)	N/D	N/D
MT0083	N/D	N/D	N/D	N/D	LG I (T)	N/D	N/D
RPL37a	scaffold1024	scaffold1040	Scaffold0026	Scaffold0005	LG I (C)	MT scaffold (e: autosomal)	Chr. 6 (C)
BBS2	scaffold1024	scaffold1040	Scaffold0026	Scaffold0005	LG I (C)	scaffold00005	Chr. 6 (C)
PGM6	scaffold1024	scaffold1061	Scaffold0095	Scaffold0005	LG I (C)	MT scaffold (e: autosomal)	Chr. 6 (C)
SpoVS	scaffold1024	scaffold1061	Scaffold0095	Scaffold0005	LG I (C)	scaffold00010	Chr. 6 (C)
RPS3A2	scaffold12	scaffold524	Scaffold0002	Scaffold0030	LG I (T)	scaffold00462	Chr. 13
YMTp09	scaffold25	scaffold1529	Scaffold0237	Scaffold0230	scaffold_27	scaffold00016	Chr. 13
YMTp08	scaffold25	scaffold1529	Scaffold0237	Scaffold0230	scaffold_27	scaffold00027	Chr. 13
YMTp10	scaffold35	scaffold1515	Scaffold0237	Scaffold0230	scaffold_22	scaffold00032	Chr. 4
PLC	scaffold47	scaffold1012	Scaffold0034	Scaffold0003	LG I (C)	scaffold00010	Chr. 6 (C)
PAP1	scaffold75	scaffold1040	Scaffold0026	Scaffold0005	LG I (T)	scaffold00010	Chr. 6 (C)
YMTp01	scaffold76	scaffold43	Scaffold0026	Scaffold0005	scaffold_3	scaffold00031	Chr. 6 (T)
1 Hamaji, T. et al. Sequence of the Gonium pectorale mating locus reveals a complex and dynamic history of changes in volvocine algal mating haplotypes. G3 (Bethesda) 6, 1179–1189; 10.1534/g3.115.026229 (2016).
